# Supplementary material for: The Circadian Nobiletin-ROR Axis Suppresses Adipogenic Differentiation and IκBα/NF-κB Signaling in Adipocytes
Source: Nutrients. 2023 Sep 9;15(18):3919. doi: 10.3390/nu15183919 (PMC10537147; doi:10.3390/nu15183919)
Supplement: Supplementary file 1 [file nutrients-15-03919-s001.zip]

Archive with 1 entries (1 files):
- nutrients-2592629-supplementary.pdf
